# Supplementary material for: Antioxidant and Anticancer Activities of Synthesized Methylated and Acetylated Derivatives of Natural Bromophenols
Source: Antioxidants (Basel). 2022 Apr 15;11(4):786. doi: 10.3390/antiox11040786 (PMC9032154; doi:10.3390/antiox11040786)
Supplement: Supplementary file 1 [file antioxidants-11-00786-s001.zip]

Archive with 1 entries (1 files):
- antioxidants-1672728Suppl.pdf
